# Supplementary material for: Exogenous melatonin improves germination rate in buckwheat under high temperature stress by regulating seed physiological and biochemical characteristics
Source: PeerJ. 2024 Apr 5;12:e17136. doi: 10.7717/peerj.17136 (PMC11000643; doi:10.7717/peerj.17136)
Supplement: Supplemental Information 1 [file peerj-12-17136-s001.zip]

Archive with 12 entries (11 files):
- meterials/
- meterials/.POD1.xlsx
- meterials/CAT1.xlsx
- meterials/Germination activity index.xlsx
- meterials/MDA1.xlsx
- meterials/MT.xlsx
- meterials/proline.xlsx
- meterials/Relative conductivity.xlsx
- meterials/SOD1.xlsx
- meterials/Soluble protein.xlsx
- meterials/Soluble sugar.xlsx
- meterials/Temperature screening.xlsx
