# Supplementary material for: Exogenous melatonin improves germination rate in buckwheat under high temperature stress by regulating seed physiological and biochemical characteristics
Source: PeerJ. 2024 Apr 5;12:e17136. doi: 10.7717/peerj.17136 (PMC11000643; doi:10.7717/peerj.17136)
Supplement: Supplemental Information 1 [file peerj-12-17136-s001.zip › meterials/CAT1.xlsx]

## Sheet: Sheet1
	A
Fhth		B	CAT	average
D2	A1	1.25	2.975	2.86167
	A2	1.3	2.89
	A3	1.4	2.72
	B1	1.2	3.06	3.08833	7.92079
	B2	1.25	2.975
	B3	1.1	3.23
	C1	0.7	3.91	4.02333
	C2	0.65	3.995
	C3	0.55	4.165
	D1	0.45	4.335	4.47667	11.2676
	D2	0.3	4.59
	D3	0.35	4.505
D4	A1	1.65	2.295	2.43667
	A2	1.5	2.55
	A3	1.55	2.465
	B1	1.05	3.315	3.17333	30.2326
	B2	1.2	3.06
	B3	1.15	3.145
	C1	0.95	3.485	3.68333
	C2	0.8	3.74
	C3	0.75	3.825
	D1	0.6	4.08	4.165	13.0769
	D2	0.55	4.165
	D3	0.5	4.25
D6	A1	1.8	2.04	1.98333
	A2	1.95	1.785
	A3	1.75	2.125
	B1	1.5	2.55	2.465	24.2857
	B2	1.6	2.38
	B3	1.55	2.465
	C1	1.6	2.38	2.35167
	C2	1.55	2.465
	C3	1.7	2.21
	D1	1.1	3.23	3.20167	36.1446
	D2	1.2	3.06
	D3	1.05	3.315
	A
Kbtq		B	CAT	average
D2	A1	1.35	2.805	2.72
	A2	1.4	2.72
	A3	1.45	2.635
	B1	1.05	3.315	3.17333	16.6667
	B2	1.2	3.06
	B3	1.15	3.145
	C1	0.4	4.42	4.47667
	C2	0.35	4.505
	C3	0.35	4.505
	D1	0.25	4.675	4.59	2.53165
	D2	0.35	4.505
	D3	0.3	4.59
D4	A1	1.65	2.295	2.18167
	A2	1.7	2.21
	A3	1.8	2.04
	B1	1.45	2.635	2.77667	27.2727
	B2	1.3	2.89
	B3	1.35	2.805
	C1	1.05	3.315	3.45667
	C2	0.9	3.57
	C3	0.95	3.485
	D1	0.7	3.91	3.995	15.5738
	D2	0.65	3.995
	D3	0.6	4.08
D6	A1	2.3	1.19	1.16167
	A2	2.25	1.275
	A3	2.4	1.02
	B1	1.8	2.04	1.89833	63.4146
	B2	1.9	1.87
	B3	1.95	1.785
	C1	1.75	2.125	2.125
	C2	1.8	2.04
	C3	1.7	2.21
	D1	1.25	2.975	3.11667	46.6667
	D2	1.15	3.145
	D3	1.1	3.23
	A
Zk3h		B	CAT	average
D2	A1	1.8	2.04	2.125
	A2	1.75	2.125
	A3	1.7	2.21
	B1	1.65	2.295	2.40833	13.3333
	B2	1.5	2.55
	B3	1.6	2.38
	C1	0.95	3.485	3.62667
	C2	0.75	3.825
	C3	0.9	3.57
	D1	0.65	3.995	3.88167	7.03125
	D2	0.7	3.91
	D3	0.8	3.74
D4	A1	2.05	1.615	1.47333
	A2	2.2	1.36
	A3	2.15	1.445
	B1	1.65	2.295	2.21	50
	B2	1.7	2.21
	B3	1.75	2.125
	C1	1.45	2.635	2.49333
	C2	1.6	2.38
	C3	1.55	2.465
	D1	1	3.4	3.25833	30.6818
	D2	1.2	3.06
	D3	1.05	3.315
D6	A1	2.45	0.935	0.821667
	A2	2.6	0.68
	A3	2.5	0.85
	B1	2.15	1.445	1.445	75.8621
	B2	2.2	1.36
	B3	2.1	1.53
	C1	1.85	1.955	1.89833
	C2	1.9	1.87
	C3	1.9	1.87
	D1	1.35	2.805	2.60667	37.3134
	D2	1.5	2.55
	D3	1.55	2.465
Cq8h		B	CAT	average
D2	A1	1.5	2.55	2.465
	A2	1.55	2.465
	A3	1.6	2.38
	B1	1.35	2.805	2.69167	9.1954
	B2	1.5	2.55
	B3	1.4	2.72
	C1	0.9	3.57	3.68333
	C2	0.75	3.825
	C3	0.85	3.655
	D1	0.5	4.25	4.25	15.3846
	D2	0.55	4.165
	D3	0.45	4.335
D4	A1	1.75	2.125	1.98333
	A2	1.9	1.87
	A3	1.85	1.955
	B1	1.6	2.38	2.35167	18.5714
	B2	1.75	2.125
	B3	1.5	2.55
	C1	1.15	3.145	3.00333
	C2	1.3	2.89
	C3	1.25	2.975
	D1	0.8	3.74	3.59833	19.8113
	D2	0.95	3.485
	D3	0.9	3.57
D6	A1	2.3	1.19	1.04833
	A2	2.45	0.935
	A3	2.4	1.02
	B1	2.05	1.615	1.53	45.9459
	B2	2.15	1.445
	B3	2.1	1.53
	C1	1.45	2.635	2.38
	C2	1.6	2.38
	C3	1.75	2.125
	D1	0.95	3.485	3.4	42.8571
	D2	1	3.4
	D3	1.05	3.315
Xn9978			CAT	average
D2	A1	0.9	3.57	3.655
	A2	0.8	3.74
	A3	0.85	3.655
	B1	0.75	3.825	3.825	4.65116
	B2	0.8	3.74
	B3	0.7	3.91
	C1	0.55	4.165	4.13667
	C2	0.65	3.995
	C3	0.5	4.25
	D1	0.25	4.675	4.675	13.0137
	D2	0.2	4.76
	D3	0.3	4.59
D4	A1	1.5	2.55	2.635
	A2	1.45	2.635
	A3	1.4	2.72
	B1	0.95	3.485	3.37167	27.957
	B2	1	3.4
	B3	1.1	3.23
	C1	0.8	3.74	3.59833
	C2	0.95	3.485
	C3	0.9	3.57
	D1	0.55	4.165	4.02333	11.811
	D2	0.7	3.91
	D3	0.65	3.995
D6	A1	2	1.7	1.58667
	A2	2.15	1.445
	A3	2.05	1.615
	B1	1.8	2.04	2.01167	26.7857
	B2	1.75	2.125
	B3	1.9	1.87
	C1	1.5	2.55	2.52167
	C2	1.45	2.635
	C3	1.6	2.38
	D1	1.05	3.315	3.06	21.3483
	D2	1.3	2.89
	D3	1.25	2.975
