# Supplementary material for: Exogenous melatonin improves germination rate in buckwheat under high temperature stress by regulating seed physiological and biochemical characteristics
Source: PeerJ. 2024 Apr 5;12:e17136. doi: 10.7717/peerj.17136 (PMC11000643; doi:10.7717/peerj.17136)
Supplement: Supplemental Information 1 [file peerj-12-17136-s001.zip › meterials/Germination activity index.xlsx]

## Sheet: Sheet1
Fhth		sum	GR	average		σ	GP	average		σ	length	average	average		σ	D7 FW（Thirty capsules）	average	average		σ
CK+22	A1	25	83.3333	85.3333		2.98142	73.3333	76.6667		4.08248	4.92	4.698	4.698		0.312202	0.336	0.3576	0.3576		0.0153558
	A2	27	90				83.3333				4.88					0.375
	A3	25	83.3333				73.3333				4.97					0.361
	A4	26	86.6667				76.6667				4.31					0.349
	A5	25	83.3333				76.6667				4.41					0.367
MT+22	B1	27	90	93.3333	9.375	2.35702	86.6667	84.6667	10.4348	2.98142	6.18	5.996	5.996	27.6288	0.355077	0.402	0.4342	0.4342		0.0252725
	B2	28	93.3333				80				5.64					0.454
	B3	28	93.3333				86.6667				5.76					0.417
	B4	28	93.3333				86.6667				6.52					0.435
	B5	29	96.6667				83.3333				5.88					0.463
28	C1	22	73.3333	76		3.65148	70	70.6667		2.78887	3.74	4.282	4.282		0.464995	0.242	0.279	0.279		0.0242384
	C2	24	80				73.3333				4.65					0.294
	C3	22	73.3333				70				4.78					0.271
	C4	22	73.3333				66.6667				3.86					0.305
	C5	24	80				73.3333				4.38					0.283
MT+28	D1	23	76.6667	81.3333	7.01754	5.05525	73.3333	77.3333	9.43396	4.34613	4.47	4.968	4.968	16.0206	0.409658	0.322	0.3142	0.3142	12.6165	0.027013
	D2	26	86.6667				83.3333				5.03					0.357
	D3	23	76.6667				73.3333				5.45					0.293
	D4	26	86.6667				76.6667				5.25					0.308
	D5	24	80				80				4.64					0.291
Kbtq		sum	GR	average		σ	GP	average		σ	D7length	average	average		σ	D7 FW（Thirty capsules）	average	average		σ
CK+22	A1	11	36.6667	41.3333		9.60324	36.6667	37.3333		7.95822	3.56	3.706	3.706		0.321916	0.357	0.3902	0.3902		0.0229281
	A2	10	33.3333				26.6667				3.75					0.395
	A3	16	53.3333				43.3333				4.07					0.412
	A4	15	50				46.6667				3.91					0.378
	A5	10	33.3333				33.3333				3.24					0.409
MT+22	B1	12	40	46	11.2903	7.22649	36.6667	40		4.71405	4.12	3.994	3.994	7.77118	0.223562	0.434	0.4494	0.4494		0.0276641
	B2	13	43.3333				36.6667				4.06					0.491
	B3	15	50				43.3333				3.72					0.417
	B4	12	40				36.6667				4.26					0.456
	B5	17	56.6667				46.6667				3.81					0.449
28	C1	6	20	24.6667		5.57773	13.3333	21.3333		6.0553	3.44	3.04	3.04		0.291462	0.296	0.3232	0.3232		0.0310596
	C2	7	23.3333				20				3.17					0.327
	C3	6	20				20				2.84					0.312
	C4	8	26.6667				23.3333				2.69					0.375
	C5	10	33.3333				30				3.06					0.306
MT+28	D1	7	23.3333	30.6667	24.3243	5.47723	20	26	21.875	5.47723	3.84	3.714	3.714	22.1711	0.28369	0.361	0.3786	0.3786	17.1411	0.024501
	D2	8	26.6667				23.3333				3.26					0.393
	D3	10	33.3333				23.3333				3.78					0.415
	D4	10	33.3333				30				4.02					0.36
	D5	11	36.6667				33.3333				3.67					0.364
Zk3h		sum	GR	average		σ	GP	average		σ	D7length	average	average		σ	D7 FW（Thirty capsules）	average	average		σ
CK+22	A1	18	60	50		6.2361	46.6667	42		3.80058	2.75	2.888	2.888		0.248737	0.219	0.2304	0.2304		0.018783
	A2	15	50				40				3.06					0.205
	A3	14	46.6667				43.3333				3.19					0.234
	A4	13	43.3333				36.6667				2.56					0.241
	A5	15	50				43.3333				2.88					0.253
MT+22	B1	19	63.3333	62	24	8.3666	50	48.6667		6.91215	3.28	3.2	3.2	10.8033	0.205548	0.295	0.2724	0.2724		0.0202435
	B2	19	63.3333				46.6667				3.27					0.258
	B3	18	60				43.3333				3.05					0.247
	B4	22	73.3333				60				2.94					0.289
	B5	15	50				43.3333				3.46					0.273
28	C1	14	46.6667	44		4.94413	40	38		5.05525	2.34	2.512	2.512		0.24077	0.156	0.1538	0.1538		0.0163615
	C2	13	43.3333				36.6667				2.87					0.138
	C3	15	50				43.3333				2.64					0.137
	C4	13	43.3333				40				2.29					0.175
	C5	11	36.6667				30				2.42					0.163
MT+28	D1	15	50	48.6667	10.6061	2.98142	40	44	15.7895	2.78887	2.48	2.81	2.81	11.8631	0.396926	0.201	0.206	0.206	33.9402	0.0087178
	D2	14	46.6667				43.3333				3.07					0.195
	D3	14	46.6667				43.3333				3.32					0.217
	D4	16	53.3333				46.6667				2.81					0.212
	D5	14	46.6667				46.6667				2.37					0.205
Cq8h		sum	GR	average		σ	GP	average		σ	D7length	average	average		标准差σ	D7 FW（Thirty capsules）	average	average		σ
CK+22	A1	6	20	25.3333		6.91215	16.6667	21.3333		5.57773	4.02	3.74	3.74		0.224499	0.217	0.2162	0.2162		0.0168434
	A2	8	26.6667				20				3.74					0.239
	A3	10	33.3333				30				3.86					0.195
	A4	9	30				23.3333				3.42					0.206
	A5	5	16.6667				16.6667				3.66					0.224
MT+22	B1	9	30	28.6667	13.1579	5.05525	23.3333	21.3333		5.05525	4.19	3.928	3.928	5.02674	0.208974	0.281	0.3044	0.3044		0.0186762
	B2	9	30				26.6667				3.84					0.315
	B3	10	33.3333				23.3333				3.96					0.293
	B4	6	20				13.3333				4.02					0.304
	B5	9	30				20				3.63					0.329
28	C1	3	10	13.3333		3.33333	6.66667	8.66667		3.80058	3.46	3.176	3.176		0.337387	0.158	0.1526	0.1526		0.0115022
	C2	5	16.6667				10				3.02					0.162
	C3	5	16.6667				10				3.61					0.135
	C4	3	10				3.33333				2.94					0.147
	C5	4	13.3333				13.3333				2.85					0.161
MT+28	D1	9	30	19.3333	45	6.41179	13.3333	13.3333	53.8462	2.35702	3.46	3.428	3.428	7.93451	0.419607	0.185	0.1964	0.1964	28.7025	0.0221991
	D2	5	16.6667				13.3333				3.71					0.167
	D3	5	16.6667				10				3.95					0.195
	D4	4	13.3333				13.3333				3.04					0.211
	D5	6	20				16.6667				2.98					0.224
Xn9978		sum	GR	average		σ	GP	average		σ	D7length	average	average		σ	D7 FW（Thirty capsules）	average	average		σ
CK+22	A1	7	23.3333	18.6667		3.80058	23.3333	16		5.47723	3.76	3.514	3.514		0.192951	0.362	0.3714	0.3714		0.0182016
	A2	6	20				13.3333				3.47					0.397
	A3	6	20				20				3.23					0.359
	A4	4	13.3333				10				3.59					0.355
	A5	5	16.6667				13.3333				3.52					0.384
MT+22	B1	1	20	19.3333	3.57143	2.78887	20	17.3333		2.78887	3.78	3.834	3.834	9.10643	0.15582	0.421	0.4296	0.4296		0.0241205
	B2	3	16.6667				13.3333				3.82					0.465
	B3	3	16.6667				16.6667				4.07					0.443
	B4	2	23.3333				20				3.86					0.412
	B5	3	20				16.6667				3.64					0.407
28	C1	6	3.33333	8		2.98142	3.33333	7.33333		2.78887	3.46	3.098	3.098		0.237634	0.265	0.294	0.294		0.0196214
	C2	5	10				6.66667				2.97					0.293
	C3	5	10				10				3.06					0.317
	C4	7	6.66667				6.66667				3.17					0.289
	C5	6	10				10				2.83					0.306
MT+28	D1	3	10	10.6667	33.3333	2.78887	10	9.33333	27.2727	2.78887	3.48	3.59	3.59	15.8812	0.221923	0.325	0.3438	0.3438	16.9388	0.0145155
	D2	2	6.66667				6.66667				3.79					0.351
	D3	4	13.3333				10				3.65					0.334
	D4	3	10				6.66667				3.26					0.362
	D5	4	13.3333				13.3333				3.77					0.347
