# Supplementary material for: Exogenous melatonin improves germination rate in buckwheat under high temperature stress by regulating seed physiological and biochemical characteristics
Source: PeerJ. 2024 Apr 5;12:e17136. doi: 10.7717/peerj.17136 (PMC11000643; doi:10.7717/peerj.17136)
Supplement: Supplemental Information 1 [file peerj-12-17136-s001.zip › meterials/MDA1.xlsx]

## Sheet: Sheet1
Fhth		A450	A532	A600	MDA1	average
D2	A1	0.059	0.011	0.004	1.211	1.258
	A2	0.058	0.013	0.006	1.267
	A3	0.069	0.014	0.006	1.296
	B1	0.064	0.011	0.004	0.931	0.902667
	B2	0.052	0.01	0.004	0.958
	B3	0.066	0.013	0.006	0.819
	C1	0.055	0.013	0.006	1.435	1.5985
	C2	0.064	0.012	0.004	1.576
	C3	0.043	0.0105	0.004	1.7845
	D1	0.07	0.026	0.018	1.24	1.45433	9.01887
	D2	0.065	0.017	0.009	1.52
	D3	0.052	0.012	0.005	1.603
D4	A1	0.056	0.012	0.005	1.379	1.37967
	A2	0.068	0.013	0.005	1.352
	A3	0.067	0.014	0.006	1.408
	B1	0.064	0.011	0.004	0.931	0.987
	B2	0.063	0.011	0.004	0.987
	B3	0.062	0.011	0.004	1.043
	C1	0.049	0.014	0.007	1.771	1.603
	C2	0.053	0.013	0.006	1.547
	C3	0.054	0.014	0.007	1.491
	D1	0.066	0.011	0.003	1.464	1.46333	8.71283
	D2	0.056	0.014	0.007	1.379
	D3	0.053	0.009	0.002	1.547
D6	A1	0.066	0.013	0.005	1.464	1.37067
	A2	0.065	0.013	0.005	1.52
	A3	0.072	0.025	0.017	1.128
	B1	0.061	0.019	0.012	1.099	1.164
	B2	0.05	0.01	0.004	1.07
	B3	0.057	0.013	0.006	1.323
	C1	0.051	0.012	0.005	1.659	1.715
	C2	0.049	0.009	0.002	1.771
	C3	0.05	0.011	0.004	1.715
	D1	0.054	0.01	0.003	1.491	1.529	10.8455
	D2	0.065	0.011	0.003	1.52
	D3	0.064	0.01	0.002	1.576
Kbtq		A450	A532	A600		average
D2	A1	0.062	0.01	0.003	1.043	0.959333
	A2	0.077	0.01	0.002	0.848
	A3	0.063	0.011	0.004	0.987
	B1	0.066	0.008	0.001	0.819	0.753333
	B2	0.068	0.008	0.001	0.707
	B3	0.056	0.007	0.001	0.734
	C1	0.061	0.01	0.002	1.744	1.538
	C2	0.055	0.012	0.005	1.435
	C3	0.055	0.008	0.001	1.435
	D1	0.068	0.009	0.001	1.352	1.22967	20.0477
	D2	0.061	0.011	0.004	1.099
	D3	0.047	0.007	0.001	1.238
D4	A1	0.051	0.009	0.003	1.014	1.10667
	A2	0.029	0.005	0.001	0.956
	A3	0.045	0.008	0.002	1.35
	B1	0.075	0.009	0.001	0.96	1.00567
	B2	0.062	0.011	0.004	1.043
	B3	0.051	0.009	0.003	1.014
	C1	0.063	0.009	0.001	1.632	1.58433
	C2	0.044	0.007	0.001	1.406
	C3	0.05	0.01	0.003	1.715
	D1	0.046	0.015	0.009	1.294	1.34167	15.3166
	D2	0.067	0.01	0.002	1.408
	D3	0.057	0.009	0.002	1.323
D6	A1	0.061	0.009	0.002	1.099	1.21033
	A2	0.048	0.009	0.003	1.182
	A3	0.045	0.009	0.003	1.35
	B1	0.041	0.008	0.003	0.929	0.939333
	B2	0.054	0.01	0.004	0.846
	B3	0.062	0.009	0.002	1.043
	C1	0.047	0.009	0.002	1.883	1.82767
	C2	0.058	0.011	0.003	1.912
	C3	0.062	0.009	0.001	1.688
	D1	0.052	0.01	0.003	1.603	1.659	9.22852
	D2	0.04	0.008	0.002	1.63
	D3	0.061	0.011	0.003	1.744
Zk3h		A450	A532	A600		average
D2	A1	0.072	0.009	0.001	1.128	1.13633
	A2	0.051	0.008	0.002	1.014
	A3	0.058	0.008	0.001	1.267
	B1	0.063	0.008	0.001	0.987	1.052
	B2	0.051	0.008	0.002	1.014
	B3	0.06	0.009	0.002	1.155
	C1	0.066	0.01	0.002	1.464	1.51033
	C2	0.065	0.012	0.004	1.52
	C3	0.053	0.008	0.001	1.547
	D1	0.056	0.008	0.001	1.379	1.314	12.9993
	D2	0.069	0.009	0.001	1.296
	D3	0.058	0.011	0.004	1.267
D4	A1	0.068	0.01	0.002	1.352	1.34233
	A2	0.056	0.009	0.002	1.379
	A3	0.069	0.009	0.001	1.296
	B1	0.049	0.007	0.001	1.126	1.08933
	B2	0.061	0.009	0.002	1.099
	B3	0.062	0.01	0.003	1.043
	C1	0.061	0.01	0.002	1.744	1.71567
	C2	0.051	0.008	0.001	1.659
	C3	0.061	0.01	0.002	1.744
	D1	0.054	0.009	0.002	1.491	1.426	16.8836
	D2	0.067	0.011	0.003	1.408
	D3	0.056	0.008	0.001	1.379
D6	A1	0.068	0.01	0.002	1.352	1.33267
	A2	0.056	0.009	0.002	1.379
	A3	0.058	0.008	0.001	1.267
	B1	0.046	0.009	0.003	1.294	1.211
	B2	0.072	0.011	0.003	1.128
	B3	0.059	0.009	0.002	1.211
	C1	0.049	0.008	0.001	1.771	1.79033
	C2	0.061	0.01	0.002	1.744
	C3	0.059	0.012	0.004	1.856
	D1	0.055	0.01	0.003	1.435	1.40733	21.3927
	D2	0.067	0.009	0.001	1.408
	D3	0.056	0.008	0.001	1.379
Cq8h		A450	A532	A600		average
D2	A1	0.061	0.008	0.001	1.099	1.07133
	A2	0.075	0.009	0.001	0.96
	A3	0.06	0.01	0.003	1.155
	B1	0.051	0.007	0.001	1.014	0.912333
	B2	0.076	0.009	0.001	0.904
	B3	0.066	0.011	0.004	0.819
	C1	0.055	0.009	0.002	1.435	1.44533
	C2	0.067	0.01	0.002	1.408
	C3	0.077	0.012	0.003	1.493
	D1	0.046	0.007	0.001	1.294	1.332	7.84133
	D2	0.055	0.009	0.002	1.435
	D3	0.058	0.008	0.001	1.267
D4	A1	0.056	0.008	0.001	1.379	1.35067
	A2	0.057	0.01	0.003	1.323
	A3	0.045	0.009	0.003	1.35
	B1	0.048	0.007	0.001	1.182	1.19233
	B2	0.071	0.011	0.003	1.184
	B3	0.059	0.009	0.002	1.211
	C1	0.072	0.011	0.002	1.773	1.79033
	C2	0.048	0.009	0.002	1.827
	C3	0.049	0.01	0.003	1.771
	D1	0.074	0.011	0.002	1.661	1.56633	12.5116
	D2	0.053	0.009	0.002	1.547
	D3	0.054	0.01	0.003	1.491
D6	A1	0.054	0.01	0.003	1.491	1.41633
	A2	0.057	0.008	0.001	1.323
	A3	0.055	0.009	0.002	1.435
	B1	0.056	0.008	0.001	1.379	1.35133
	B2	0.069	0.011	0.003	1.296
	B3	0.056	0.009	0.002	1.379
	C1	0.069	0.013	0.004	1.941	1.86567
	C2	0.048	0.009	0.002	1.827
	C3	0.071	0.01	0.001	1.829
	D1	0.052	0.008	0.001	1.603	1.65	11.5598
	D2	0.049	0.012	0.005	1.771
	D3	0.064	0.009	0.001	1.576
Xn9978		A450	A532	A600		average
D2	A1	0.061	0.01	0.003	1.099	1.061
	A2	0.049	0.008	0.002	1.126
	A3	0.052	0.011	0.005	0.958
	B1	0.053	0.011	0.005	0.902	0.987
	B2	0.074	0.009	0.001	1.016
	B3	0.062	0.008	0.001	1.043
	C1	0.054	0.011	0.004	1.491	1.41633
	C2	0.067	0.009	0.001	1.408
	C3	0.045	0.008	0.002	1.35
	D1	0.058	0.01	0.003	1.267	1.28567	9.2257
	D2	0.07	0.009	0.001	1.24
	D3	0.045	0.008	0.002	1.35
D4	A1	0.056	0.008	0.001	1.379	1.35133
	A2	0.067	0.009	0.001	1.408
	A3	0.058	0.01	0.003	1.267
	B1	0.046	0.008	0.002	1.294	1.25733
	B2	0.048	0.007	0.001	1.182
	B3	0.069	0.01	0.002	1.296
	C1	0.051	0.011	0.004	1.659	1.64033
	C2	0.049	0.008	0.001	1.771
	C3	0.054	0.009	0.002	1.491
	D1	0.064	0.01	0.002	1.576	1.491	9.10384
	D2	0.044	0.01	0.004	1.406
	D3	0.054	0.009	0.002	1.491
D6	A1	0.068	0.012	0.004	1.352	1.37967
	A2	0.056	0.009	0.002	1.379
	A3	0.067	0.011	0.003	1.408
	B1	0.045	0.008	0.002	1.35	1.25667
	B2	0.046	0.007	0.001	1.294
	B3	0.049	0.009	0.003	1.126
	C1	0.048	0.008	0.001	1.827	1.762
	C2	0.062	0.012	0.004	1.688
	C3	0.049	0.01	0.003	1.771
	D1	0.065	0.009	0.001	1.52	1.49167	15.3424
	D2	0.066	0.012	0.004	1.464
	D3	0.054	0.009	0.002	1.491
