# Supplementary material for: Exogenous melatonin improves germination rate in buckwheat under high temperature stress by regulating seed physiological and biochemical characteristics
Source: PeerJ. 2024 Apr 5;12:e17136. doi: 10.7717/peerj.17136 (PMC11000643; doi:10.7717/peerj.17136)
Supplement: Supplemental Information 1 [file peerj-12-17136-s001.zip › meterials/MT.xlsx]

## Sheet: Sheet1
	Experiment-treatment	Repetition	D1	D2	D3	D4	D5	D6	D7	sum	GR	average	±	P	GP	average	±	P	GI	average
	0	1	1	3	1	0	1	0	0	6	20	24	4.34613		16.6667	18.6667	4.47214		3.03333	3.82
		2	2	4	1	1	0	0	0	8	26.6667				23.3333				4.58333
		3	2	4	1	1	0	1	0	9	30				23.3333				4.75
		4	1	2	1	1	1	0	0	6	20				13.3333				2.78333
		5	2	3	0	1	1	0	0	7	23.3333				16.6667				3.95
	50	1	2	4	1	1	0	0	0	8	26.6667	25.3333	2.98142	0.587119	23.3333	20.6667	2.78887	0.420806	4.58333	3.98
		2	1	3	2	1	0	1	0	8	26.6667				20				3.58333
		3	1	4	1	1	1	0	0	8	26.6667				20				3.78333
		4	1	3	1	0	1	0	0	6	20				16.6667				3.03333
		5	3	2	2	1	0	0	0	8	26.6667				23.3333				4.91667
	100	1	2	3	2	1	1	0	0	9	30	28	3.80058	0.159928	23.3333	23.3333	3.33333	0.0982817	4.61667	4.85333
		2	1	4	1	1	1	0	0	8	26.6667				20				3.78333
		3	3	2	1	1	0	0	0	7	23.3333				20				4.58333
		4	4	2	2	0	0		0	8	26.6667				26.6667				5.66667
		5	3	3	2	1	1	0	0	10	33.3333				26.6667				5.61667
	200	1	2	4	1	1	0	0	0	8	26.6667	31.3333	5.05525	0.0393387	23.3333	26	4.34613	0.0302015	4.58333	5.62
		2	4	2	1	1	1	0	0	9	30				23.3333				5.78333
		3	3	3	2	1	0	0	0	9	30				26.6667				5.41667
		4	5	3	2	0	1	1	0	12	40				33.3333				7.53333
		5	2	4	1	1	1	0	0	9	30				23.3333				4.78333
	500	1	2	1	2	1	1	0	0	7	23.3333	20.6667	4.34613	0.259845	16.6667	14.6667	3.80058	0.166013	3.61667	3.18
		2	1	1	1	1	0	1	0	5	16.6667				10				2.25
		3	1	2	1	1	1	0	0	6	20				13.3333				2.78333
		4	1	1	2	1	0	0	0	5	16.6667				13.3333				2.41667
		5	3	2	1	2	0	0	0	8	26.6667				20				4.83333
		20			20	26.6667	30	20	23.3333
		26.6667			26.6667	26.6667	26.6667	20	26.6667
		30			30	26.6667	23.3333	26.6667	33.3333
		20			26.6667	30	30	40	30
		23.3333			23.3333	16.6667	20	16.6667	26.6667
		26.6667
		26.6667
		26.6667
		20
		26.6667
		30
		26.6667
		23.3333
		26.6667
		33.3333
		26.6667
		30
		30
		40
		30
		23.3333
		16.6667
		20
		16.6667
		26.6667
