# Supplementary material for: Exogenous melatonin improves germination rate in buckwheat under high temperature stress by regulating seed physiological and biochemical characteristics
Source: PeerJ. 2024 Apr 5;12:e17136. doi: 10.7717/peerj.17136 (PMC11000643; doi:10.7717/peerj.17136)
Supplement: Supplemental Information 1 [file peerj-12-17136-s001.zip › meterials/proline.xlsx]

## Sheet: Sheet1
Fhth		measured value	Proline content	average
D2	A1	0.057	45.1133	39.6837
	A2	0.049	39.4476
	A3	0.042	34.4901
	B1	0.056	44.4051	42.0444
	B2	0.048	38.7394
	B3	0.054	42.9887
	C1	0.081	62.1105	63.763	60.6782	24.0793
	C2	0.082	62.8187
	C3	0.087	66.3598
	D1	0.102	76.983	83.8291	31.4698
	D2	0.121	90.4391
	D3	0.112	84.0652
D4	A1	0.058	45.8215	45.3494
	A2	0.054	42.9887
	A3	0.06	47.238
	B1	0.059	46.5297	44.6412
	B2	0.053	42.2805
	B3	0.057	45.1133
	C1	0.102	76.983	72.7337		27.3843
	C2	0.094	71.3173
	C3	0.092	69.9008
	D1	0.134	99.6459	96.813	33.1061
	D2	0.129	96.1048
	D3	0.127	94.6884
D6	A1	0.055	43.6969	46.7658
	A2	0.06	47.238
	A3	0.063	49.3626
	B1	0.057	45.1133	45.8215
	B2	0.047	38.0312
	B3	0.07	54.3201
	C1	0.098	74.1501	78.6355		31.8697
	C2	0.106	79.8159
	C3	0.109	81.9405
	D1	0.116	86.898	91.8555	16.8118
	D2	0.131	97.5212
	D3	0.122	91.1473
Kbtq		measured value	Proline content	average
D2	A1	0.054	42.9887	48.6544
	A2	0.064	50.0708
	A3	0.068	52.9037
	B1	0.063	49.3626	51.4873
	B2	0.061	47.9462
	B3	0.074	57.153
	C1	0.075	57.8612	57.6251		8.97073
	C2	0.069	53.6119
	C3	0.08	61.4023
	D1	0.097	73.4419	70.373	22.1221
	D2	0.089	67.7762
	D3	0.092	69.9008
D4	A1	0.059	46.5297	50.779
	A2	0.067	52.1955
	A3	0.069	53.6119
	B1	0.061	47.9462	51.7233
	B2	0.065	50.779
	B3	0.073	56.4448
	C1	0.09	68.4844	69.9008		19.1218
	C2	0.084	64.2351
	C3	0.102	76.983
	D1	0.098	74.1501	78.1634	11.8203
	D2	0.118	88.3144
	D3	0.095	72.0255
D6	A1	0.059	46.5297	52.9037
	A2	0.071	55.0283
	A3	0.074	57.153
	B1	0.062	48.6544	55.7365
	B2	0.079	60.6941
	B3	0.075	57.8612
	C1	0.098	74.1501	76.0387		23.135
	C2	0.096	72.7337
	C3	0.108	81.2323
	D1	0.109	81.9405	87.8423	15.5231
	D2	0.116	86.898
	D3	0.127	94.6884
Zk3h		measured value	Proline content	average
D2	A1	0.074	57.153	63.763
	A2	0.092	69.9008
	A3	0.084	64.2351
	B1	0.086	65.6516	62.3466
	B2	0.082	62.8187
	B3	0.076	58.5694
	C1	0.113	84.7734	85.7177		21.9547
	C2	0.106	79.8159
	C3	0.124	92.5637
	D1	0.133	98.9377	98.4655	14.8719
	D2	0.125	93.272
	D3	0.139	103.187
D4	A1	0.081	62.1105	67.5401
	A2	0.095	72.0255
	A3	0.09	68.4844
	B1	0.081	62.1105	68.2483
	B2	0.098	74.1501
	B3	0.09	68.4844
	C1	0.108	81.2323	79.8159		12.2757
	C2	0.097	73.4419
	C3	0.113	84.7734
	D1	0.142	105.312	102.715	28.6897
	D2	0.128	95.3966
	D3	0.145	107.436
D6	A1	0.086	65.6516	66.1237
	A2	0.095	72.0255
	A3	0.079	60.6941
	B1	0.085	64.9433	67.5401
	B2	0.099	74.8584
	B3	0.082	62.8187
	C1	0.107	80.5241	85.0094		18.8857
	C2	0.117	87.6062
	C3	0.116	86.898
	D1	0.144	106.728	102.715	20.8275
	D2	0.135	100.354
	D3	0.136	101.062
Cq8h		measured value	Proline content	average
D2	A1	0.061	47.9462	52.9037
	A2	0.075	57.8612
	A3	0.068	52.9037
	B1	0.079	60.6941	59.5137
	B2	0.072	55.7365
	B3	0.081	62.1105
	C1	0.088	67.068	72.0255		19.1218
	C2	0.094	71.3173
	C3	0.103	77.6912
	D1	0.11	82.6487	88.5505	22.9433
	D2	0.129	96.1048
	D3	0.116	86.898
D4	A1	0.073	62.1105	55.7365
	A2	0.074	57.153
	A3	0.061	47.9462
	B1	0.081	62.1105	59.7498
	B2	0.065	50.779
	B3	0.087	66.3598
	C1	0.103	77.6912	83.593		27.8565
	C2	0.112	84.0652
	C3	0.119	89.0227
	D1	0.146	108.144	100.118	19.7684
	D2	0.126	93.9802
	D3	0.132	98.2295
D6	A1	0.063	49.3626	50.543
	A2	0.059	46.5297
	A3	0.072	55.7365
	B1	0.061	47.9462	54.5562
	B2	0.074	57.153
	B3	0.076	58.5694
	C1	0.123	91.8555	89.2587		38.7158
	C2	0.114	85.4816
	C3	0.121	90.4391
	D1	0.136	101.062	97.5212	9.25681
	D2	0.128	95.3966
	D3	0.129	96.1048
Xn9978		measured value	Proline content	average
D2	A1	0.069	53.6119	55.5005
	A2	0.074	57.153
	A3	0.072	55.7365
	B1	0.069	53.6119	54.7923
	B2	0.073	56.4448
	B3	0.07	54.3201
	C1	0.096	72.7337	68.4844		12.9839
	C2	0.081	62.1105
	C3	0.093	70.6091
	D1	0.128	95.3966	93.9802	37.2285
	D2	0.136	101.062
	D3	0.114	85.4816
D4	A1	0.075	57.8612	50.0708
	A2	0.06	47.238
	A3	0.057	45.1133
	B1	0.063	49.3626	51.9594
	B2	0.069	53.6119
	B3	0.068	52.9037
	C1	0.086	65.6516	68.2483		18.1775
	C2	0.094	71.3173
	C3	0.089	67.7762
	D1	0.102	76.983	77.9273	14.1819
	D2	0.117	87.6062
	D3	0.091	69.1926
D6	A1	0.068	52.9037	55.2644
	A2	0.074	57.153
	A3	0.072	55.7365
	B1	0.074	57.153	56.4448
	B2	0.069	53.6119
	B3	0.076	58.5694
	C1	0.107	80.5241	77.4551		22.1907
	C2	0.089	67.7762
	C3	0.112	84.0652
	D1	0.127	94.6884	101.534	31.0881
	D2	0.149	110.269
	D3	0.134	99.6459
