# Supplementary material for: Exogenous melatonin improves germination rate in buckwheat under high temperature stress by regulating seed physiological and biochemical characteristics
Source: PeerJ. 2024 Apr 5;12:e17136. doi: 10.7717/peerj.17136 (PMC11000643; doi:10.7717/peerj.17136)
Supplement: Supplemental Information 1 [file peerj-12-17136-s001.zip › meterials/Relative conductivity.xlsx]

## Sheet: Sheet1
Fhth
	R1	R2	REC	average		σ
A1	61.8	108.4	57.0111	55.2441		3.90268
A2	65.2	109.6	59.4891
A3	62.9	116.4	54.0378
A4	74.8	148.3	50.4383
B1	54.8	95.3	57.5026	49.1626	11.0084	6.08975
B2	41.8	92.4	45.2381
B3	42.8	97.1	44.0783
B4	44.3	88.9	49.8313
C1	79.2	107.2	73.8806	74.0755		3.61831
C2	80.4	102.4	78.5156
C3	86.1	123.6	69.6602
C4	73.8	99.4	74.2455
D1	51	98.6	51.7241	62.3882	15.7776	7.17317
D2	63.1	97.2	64.9177
D3	65.2	97	67.2165
D4	56.3	85.7	65.6943
Kbtq
	R1	R2	REC	average		σ
A1	49.6	97.7	50.7677	50.5944		4.01705
A2	50.9	108.4	46.9557
A3	52.1	107.4	48.5102
A4	56.2	100.1	56.1439
B1	47.4	103.4	45.8414	42.7206	15.5626	2.55494
B2	44.6	107.8	41.3729
B3	41.1	94.2	43.6306
B4	42.8	106.9	40.0374
C1	63.4	86.4	73.3796	70.0233		3.4835
C2	58.9	84.7	69.5396
C3	59.1	82.3	71.8104
C4	60.2	92.1	65.3637
D1	50.6	80.7	62.7014	60.7335	13.2667	3.40412
D2	53.7	90.7	59.2062
D3	48.4	85.3	56.7409
D4	56.7	88.2	64.2857
Zk3h
	R1	R2	REC	average		σ
A1	53.2	102.5	51.9024	49.5236		2.82697
A2	51.4	98.8	52.0243
A3	56.6	119.5	47.364
A4	59.3	126.7	46.8035
B1	51.8	113.6	45.5986	47.7814	3.51792	3.6258
B2	52.8	119.4	44.2211
B3	65.7	134.1	48.9933
B4	50.9	97.3	52.3124
C1	62.7	74.3	84.3876	80.7288		2.9809
C2	71.6	89.2	80.2691
C3	69.5	90.1	77.1365
C4	75.2	92.7	81.1219
D1	49.3	73.6	66.9837	72.2545	10.4972	5.00428
D2	60.4	86.7	69.6655
D3	72.2	92.1	78.3931
D4	66.8	90.3	73.9756
Cq8h
	R1	R2		average		σ
A1	44.2	95.4	46.3312	53.4648		6.75253
A2	68.9	114.5	60.1747
A3	52.7	107.2	49.1604
A4	58.6	100.7	58.1927
B1	51.6	97.5	52.9231	48.9456	8.45261	4.65744
B2	42.3	99.5	42.5126
B3	47.8	92.4	51.7316
B4	50.9	104.7	48.6151
C1	74.2	98.4	75.4065	77.3654		3.05869
C2	69.8	85.5	81.6374
C3	66.8	86.2	77.4942
C4	73.5	98.1	74.9235
D1	65.9	95.2	69.2227	66.2392	14.3813	3.99631
D2	56.2	91.6	61.3537
D3	70.1	108.5	64.6083
D4	67.4	96.6	69.7723
Xn9978
	R1	R2		average		σ
A1	37.4	87.1	42.9392	43.5779		3.06389
A2	46.7	99.5	46.9347
A3	43.5	109.6	39.6898
A4	42.6	95.2	44.7479
B1	36.7	93.6	39.2094	38.88	10.7803	1.48529
B2	40.3	108.2	37.2458
B3	32.4	79.5	40.7547
B4	33.1	86.4	38.3102
C1	55.2	84.6	65.2482	68.7609		3.63128
C2	64.3	97.4	66.0164
C3	70.9	98.3	72.1261
C4	68.5	95.6	71.6527
D1	49.7	83.4	59.5923	62.1113	9.67064	1.84467
D2	53.7	86.7	61.9377
D3	60.4	94.7	63.7804
D4	57.2	90.6	63.1347
