# Supplementary material for: Exogenous melatonin improves germination rate in buckwheat under high temperature stress by regulating seed physiological and biochemical characteristics
Source: PeerJ. 2024 Apr 5;12:e17136. doi: 10.7717/peerj.17136 (PMC11000643; doi:10.7717/peerj.17136)
Supplement: Supplemental Information 1 [file peerj-12-17136-s001.zip › meterials/SOD1.xlsx]

## Sheet: Sheet1
Fhth		AE	SOD	average
D2	A1	0.7087	208.156	209.665
	A2	0.71675	199.162
	A3	0.6966	221.676
	B1	0.6871	232.291	221.937
	B2	0.69575	222.626
	B3	0.70625	210.894
	C1	0.65025	273.464	259.59
	C2	0.66875	252.793
	C3	0.669	252.514
	D1	0.63175	294.134	289.758	11.6212
	D2	0.62925	296.927
	D3	0.646	278.212
D4	A1	0.68075	239.385	235.475
	A2	0.6775	243.017
	A3	0.6945	224.022
	B1	0.68275	237.151	255.028
	B2	0.6575	265.363
	B3	0.66	262.57
	C1	0.6475	276.536	272.812
	C2	0.636	289.385
	C3	0.669	252.514
	D1	0.6005	329.05	316.76	16.1092
	D2	0.6195	307.821
	D3	0.6145	313.408
D6	A1	0.69275	225.978	220.484
	A2	0.69775	220.391
	A3	0.7025	215.084
	B1	0.6545	268.715	246.331
	B2	0.6755	245.251
	B3	0.6936	225.028
	C1	0.67375	247.207	263.315
	C2	0.64475	279.609
	C3	0.6595	263.128
	D1	0.64825	275.698	294.413	11.8105
	D2	0.635	290.503
	D3	0.61125	317.039
	Ack
Kbtq	0.5	AE	SOD	average
D2	A1	0.762	146.697	135.498
	A2	0.77	137.738
	A3	0.784	122.06
	B1	0.754	155.655	146.323
	B2	0.776	131.019
	B3	0.757	152.296
	C1	0.704	211.646	213.139
	C2	0.723	190.37
	C3	0.681	237.402
	D1	0.689	228.443	237.029	11.2084
	D2	0.683	235.162
	D3	0.672	247.48
D4	A1	0.751	159.015	162.001
	A2	0.764	144.457
	A3	0.73	182.531
	B1	0.733	179.171	191.937
	B2	0.723	190.37
	B3	0.7088	206.271
	C1	0.686	231.803	232.549
	C2	0.674	245.241
	C3	0.696	220.605
	D1	0.644	278.835	259.91	11.7657
	D2	0.6601	260.806
	D3	0.6786	240.09
D6	A1	0.768	139.978	141.844
	A2	0.773	134.378
	A3	0.758	151.176
	B1	0.747	163.494	176.185	24.2105
	B2	0.724	189.25
	B3	0.736	175.812
	C1	0.68	238.522	219.858
	C2	0.718	195.969
	C3	0.692	225.084
	D1	0.692	225.084	241.508	9.8472
	D2	0.665	255.319
	D3	0.675	244.121
	Ack
Zk3h	0.5	AE	SOD	average
D2	A1	0.799	108.259	111.607
	A2	0.804	102.679
	A3	0.785	123.884
	B1	0.792	116.071	130.208
	B2	0.76	151.786
	B3	0.786	122.768
	C1	0.723	193.08	190.848
	C2	0.714	203.125
	C3	0.738	176.339
	D1	0.671	251.116	228.423	19.6881
	D2	0.697	222.098
	D3	0.706	212.054
D4	A1	0.792	116.071	132.812
	A2	0.778	131.696
	A3	0.761	150.67
	B1	0.765	146.205	165.923	24.93
	B2	0.736	178.571
	B3	0.741	172.991
	C1	0.703	215.402	211.31
	C2	0.719	197.545
	C3	0.698	220.982
	D1	0.673	248.884	252.604	19.5423
	D2	0.675	246.652
	D3	0.661	262.277
D6	A1	0.794	113.839	125
	A2	0.785	123.884
	A3	0.773	137.277
	B1	0.786	122.768	142.113
	B2	0.756	156.25
	B3	0.764	147.321
	C1	0.736	178.571	202.753
	C2	0.715	202.009
	C3	0.692	227.679
	D1	0.694	225.446	229.539	13.211
	D2	0.676	245.536
	D3	0.701	217.634
Cq8h	0.5	AE	SOD	average
D2	A1	0.756	156.25	135.045
	A2	0.774	136.161
	A3	0.795	112.723
	B1	0.737	177.455	182.664
	B2	0.715	202.009
	B3	0.745	168.527
	C1	0.739	175.223	197.917
	C2	0.696	223.214
	C3	0.721	195.313
	D1	0.694	225.446	236.979	19.7368
	D2	0.681	239.955
	D3	0.676	245.536
D4	A1	0.757	155.134	167.783
	A2	0.736	178.571
	A3	0.744	169.643
	B1	0.734	180.804	186.012
	B2	0.712	205.357
	B3	0.742	171.875
	C1	0.689	231.027	242.188
	C2	0.665	257.812
	C3	0.683	237.723
	D1	0.678	243.304	264.881	9.3702
	D2	0.646	279.018
	D3	0.652	272.321
D6	A1	0.784	125	151.042
	A2	0.757	155.134
	A3	0.741	172.991
	B1	0.732	183.036	181.548
	B2	0.72	196.429
	B3	0.748	165.179
	C1	0.705	213.17	210.193
	C2	0.724	191.964
	C3	0.694	225.446
	D1	0.672	250	258.185	22.8319
	D2	0.666	256.696
	D3	0.656	267.857
Xn9978	0.5	AE	SOD	average
D2	A1	0.765	146.205	127.232
	A2	0.797	110.491
	A3	0.784	125
	B1	0.734	180.804	188.988	48.538
	B2	0.714	203.125
	B3	0.732	183.036
	C1	0.691	228.795	234.747
	C2	0.685	235.491
	C3	0.681	239.955
	D1	0.682	238.839	256.696	9.35024
	D2	0.648	276.786
	D3	0.668	254.464
D4	A1	0.747	166.295	154.018
	A2	0.779	130.58
	A3	0.748	165.179
	B1	0.719	197.545	217.262	41.0628
	B2	0.679	242.187
	B3	0.706	212.054
	C1	0.643	282.366	257.812
	C2	0.687	233.259
	C3	0.665	257.812
	D1	0.645	280.134	271.949	5.48341
	D2	0.662	261.161
	D3	0.65	274.554
D6	A1	0.776	133.929	146.577
	A2	0.753	159.598
	A3	0.765	146.205
	B1	0.705	213.17	202.381	38.0711
	B2	0.725	190.848
	B3	0.714	203.125
	C1	0.651	273.438	245.536
	C2	0.682	238.839
	C3	0.695	224.33
	D1	0.677	244.42	262.649	6.9697
	D2	0.658	265.625
	D3	0.647	277.902
