# Supplementary material for: Exogenous melatonin improves germination rate in buckwheat under high temperature stress by regulating seed physiological and biochemical characteristics
Source: PeerJ. 2024 Apr 5;12:e17136. doi: 10.7717/peerj.17136 (PMC11000643; doi:10.7717/peerj.17136)
Supplement: Supplemental Information 1 [file peerj-12-17136-s001.zip › meterials/Soluble protein.xlsx]

## Sheet: Sheet1
Fhth		measured value	protein content	average
D2	A1	0.266	5.4375	5.11285
	A2	0.26325	5.38021
	A3	0.222	4.52083
	B1	0.282	5.77083	6.04167
	B2	0.335	6.875
	B3	0.268	5.47917
	C1	0.3635	7.46875	6.59375
	C2	0.309	6.33333
	C3	0.292	5.97917
	D1	0.3725	7.65625	8.02708	21.7378
	D2	0.4135	8.51042
	D3	0.3849	7.91458
D4	A1	0.3925	8.07292	8.46181
	A2	0.4345	8.94792
	A3	0.4065	8.36458
	B1	0.449	9.25	9.48611
	B2	0.4745	9.78125
	B3	0.4575	9.42708
	C1	0.5705	11.7812	11.9146
	C2	0.5539	11.4354
	C3	0.6063	12.5271
	D1	0.712	14.7292	13.9062	16.7162
	D2	0.6485	13.4062
	D3	0.657	13.5833
D6	A1	0.424	8.72917	9.46528
	A2	0.474	9.77083
	A3	0.48	9.89583
	B1	0.503	10.375	10.2674
	B2	0.507	10.4583
	B3	0.4835	9.96875
	C1	0.5735	11.8438	11.5729
	C2	0.549	11.3333
	C3	0.559	11.5417
	D1	0.6865	14.1979	14.3681	24.1524
	D2	0.707	14.625
	D3	0.6905	14.2812
Kbtq		measured value	protein content	average
D2	A1	0.4215	8.67708	8.93542
	A2	0.4477	9.22292
	A3	0.4325	8.90625
	B1	0.4522	9.31667	9.91667
	B2	0.4815	9.92708
	B3	0.5093	10.5062
	C1	0.5395	11.1354	11.5403
	C2	0.5428	11.2042
	C3	0.5945	12.2812
	D1	0.6721	13.8979	12.6479	9.59803
	D2	0.6035	12.4688
	D3	0.5607	11.5771
D4	A1	0.4995	10.3021	9.44722
	A2	0.4526	9.325
	A3	0.4233	8.71458
	B1	0.542	11.1875	11.6632
	B2	0.5695	11.7604
	B3	0.583	12.0417
	C1	0.596	12.3125	12.2681
	C2	0.5831	12.0437
	C3	0.6025	12.4479
	D1	0.7195	14.8854	14.2514	16.1666
	D2	0.684	14.1458
	D3	0.6637	13.7229
D6	A1	0.2709	5.53958	6.00625
	A2	0.293	6
	A3	0.316	6.47917
	B1	0.3295	6.76042	6.97222
	B2	0.3575	7.34375
	B3	0.332	6.8125
	C1	0.4169	8.58125	8.69514
	C2	0.463	9.54167
	C3	0.3872	7.9625
	D1	0.485	10	9.98611	14.8471
	D2	0.4725	9.73958
	D3	0.4955	10.2188
Zk3h		measured value	protein content	average
D2	A1	0.44	9.0625	8.8125
	A2	0.4255	8.76042
	A3	0.4185	8.61458
	B1	0.456	9.39583	8.92014
	B2	0.438	9.02083
	B3	0.4055	8.34375
	C1	0.4965	10.2396	10.4604
	C2	0.498	10.2708
	C3	0.5268	10.8708
	D1	0.578	11.9375	12.0312	15.0169
	D2	0.552	11.3958
	D3	0.6175	12.7604
D4	A1	0.543	11.2083	11.1979
	A2	0.5135	10.5937
	A3	0.571	11.7917
	B1	0.5865	12.1146	12.2535
	B2	0.623	12.875
	B3	0.57	11.7708
	C1	0.6025	12.4479	12.7062
	C2	0.6273	12.9646
	C3	0.6149	12.7062
	D1	0.6955	14.3854	14.3417	12.871
	D2	0.7112	14.7125
	D3	0.6735	13.9271
D6	A1	0.354	7.27083	7.06597
	A2	0.3175	6.51042
	A3	0.361	7.41667
	B1	0.3605	7.40625	7.64861
	B2	0.382	7.85417
	B3	0.3739	7.68542
	C1	0.4205	8.65625	8.53472
	C2	0.4045	8.32292
	C3	0.419	8.625
	D1	0.5016	10.3458	10.1187	18.5598
	D2	0.482	9.9375
	D3	0.4885	10.0729
Cq8h		measured value	protein content	average
D2	A1	0.2675	5.46875	5.475
	A2	0.2634	5.38333
	A3	0.2725	5.57292
	B1	0.3205	6.57292	6.12847
	B2	0.279	5.70833
	B3	0.298	6.10417
	C1	0.3635	7.46875	7.40069
	C2	0.3225	6.61458
	C3	0.3947	8.11875
	D1	0.3721	7.64792	8.01597	8.31378
	D2	0.4082	8.4
	D3	0.389	8
D4	A1	0.4806	9.90833	9.87917
	A2	0.5045	10.4062
	A3	0.4525	9.32292
	B1	0.5735	11.8438	11.6806
	B2	0.552	11.3958
	B3	0.5715	11.8021
	C1	0.5845	12.0729	12.5694
	C2	0.6135	12.6771
	C3	0.627	12.9583
	D1	0.7185	14.8646	14.5167	15.4917
	D2	0.6995	14.4688
	D3	0.6874	14.2167
D6	A1	0.3925	8.07292	7.85764
	A2	0.398	8.1875
	A3	0.356	7.3125
	B1	0.44	9.0625	8.57639
	B2	0.411	8.45833
	B3	0.399	8.20833
	C1	0.4805	9.90625	10.4062
	C2	0.508	10.4792
	C3	0.525	10.8333
	D1	0.615	12.7083	12.5285	20.3937
	D2	0.6091	12.5854
	D3	0.595	12.2917
Xn9978		measured value	protein content	average
D2	A1	0.2575	5.26042	5.375
	A2	0.266	5.4375
	A3	0.2655	5.42708
	B1	0.2695	5.51042	5.78472
	B2	0.2665	5.44792
	B3	0.312	6.39583
	C1	0.3285	6.73958	7.34375
	C2	0.3815	7.84375
	C3	0.3625	7.44792
	D1	0.3985	8.19792	8.07431	9.94799
	D2	0.3707	7.61875
	D3	0.4085	8.40625
D4	A1	0.4518	9.30833	9.24514
	A2	0.413	8.5
	A3	0.4815	9.92708
	B1	0.485	10	10.0708
	B2	0.5152	10.6292
	B3	0.465	9.58333
	C1	0.6225	12.8646	12.4285
	C2	0.5842	12.0667
	C3	0.598	12.3542
	D1	0.651	13.4583	13.5069	8.67743
	D2	0.638	13.1875
	D3	0.671	13.875
D6	A1	0.3315	6.80208	7.34375
	A2	0.3485	7.15625
	A3	0.3925	8.07292
	B1	0.4425	9.11458	9.375
	B2	0.4645	9.57292
	B3	0.458	9.4375
	C1	0.496	10.2292	9.69097
	C2	0.4675	9.63542
	C3	0.447	9.20833
	D1	0.5347	11.0354	11.0139	13.651
	D2	0.5488	11.3292
	D3	0.5175	10.6771
