# Supplementary material for: Exogenous melatonin improves germination rate in buckwheat under high temperature stress by regulating seed physiological and biochemical characteristics
Source: PeerJ. 2024 Apr 5;12:e17136. doi: 10.7717/peerj.17136 (PMC11000643; doi:10.7717/peerj.17136)
Supplement: Supplemental Information 1 [file peerj-12-17136-s001.zip › meterials/Temperature screening.xlsx]

## Sheet: Sheet1
Experiment-treatment	Repetition	D1	D2	D3	D4	D5	D6	D7	sum	GR	average	Number of sprouts in the first three days	GP	average	GI	average
22℃	1	3	4	2	1	2	1	0	13	43.3333	42	9	30	34	6.48333	7.12667
	2	5	5	1	1	0	0	0	12	40		11	36.6667		8.08333
	3	2	4	2	1	1	1	0	11	36.6667		8	26.6667		5.28333
	4	4	5	1	2	1	0	0	13	43.3333		10	33.3333		7.53333
	5	4	6	3	1	0	0	0	14	46.6667		13	43.3333		8.25
25℃	1	4	4	1	2	1	0	0	12	40	39.3333	9	30	32	7.03333	6.94333
	2	5	3	3	1	1	0	0	13	43.3333		11	36.6667		7.95
	3	4	4	2	1	0	0	0	11	36.6667		10	33.3333		6.91667
	4	4	3	2	1	1	0	0	11	36.6667		9	30		6.61667
	5	3	3	3	2	1	0	0	12	40		9	30		6.2
28℃	1	2	3	1	1	1	0	0	8	26.6667	25.3333	6	20	20	4.28333	3.98667
	2	1	4	1	1	0	0	0	7	23.3333		6	20		3.58333
	3	2	5	0	1	0	0	0	8	26.6667		7	23.3333		4.75
	4	1	2	2	1	1	0	0	7	23.3333		5	16.6667		3.11667
	5	2	3	1	0	1	1	0	8	26.6667		6	20		4.2
30℃	1	0	0	0	0	0	0	0	0	0	1.33333	0	0	1.33333	0	0.166667
	2	0	1	0	0	0	0	0	1	3.33333		1	3.33333		0.5
	3	0	0	0	0	0	0	0	0	0		0	0		0
	4	0	0	1	0	0	0	0	1	3.33333		1	3.33333		0.333333
	5	0	0	0	0	0	0	0	0	0		0	0		0
		sum	GR	average	Number of sprouts in the first three days	GP	average	GI	average
	A1	13	43.3333	42	9	30	34	6.48333	7.12667
	A2	12	40		11	36.6667		8.08333
	A3	11	36.6667		8	26.6667		5.28333
	A4	13	43.3333		10	33.3333		7.53333
	A5	14	46.6667		13	43.3333		8.25
	B1	12	40	39.3333	9	30	32	7.03333	6.94333
	B2	13	43.3333		11	36.6667		7.95
	B3	11	36.6667		10	33.3333		6.91667
	B4	11	36.6667		9	30		6.61667
	B5	12	40		9	30		6.2
	C1	8	26.6667	25.3333	6	20	20	4.28333	3.98667
	C2	7	23.3333		6	20		3.58333
	C3	8	26.6667		7	23.3333		4.75
	C4	7	23.3333		5	16.6667		3.11667
	C5	8	26.6667		6	20		4.2
	D1	0	0	1.33333	0	0	1.33333	0	0.166667
	D2	1	3.33333		1	3.33333		0.5
	D3	0	0		0	0		0
	D4	1	3.33333		1	3.33333		0.333333
	D5	0	0		0	0		0
